# Supplementary material for: A modified rat model of 8 minutes asphyxial cardiac arrest and cardiopulmonary resuscitation
Source: PLoS One. 2025 Apr 29;20(4):e0322473. doi: 10.1371/journal.pone.0322473 (PMC12040107; doi:10.1371/journal.pone.0322473)
Supplement: S1 Data — SD rat raw data. (XLSX) [file pone.0322473.s001.xlsx]

## Sheet: Total data
Number	Group	induced-CA or not	ROSC or not	Extuba-tion or not	Death cause	Status of survival														Weight（g）															Neurological behavior tests										Key metrics of the modeling process
																																			mNSS(score)					Chimney text（s）					Anesthesia			Epinephrine(ug)	Bleeding volume (ml)
						1d	2d	3d	4d	5d	6d	7d	8d	9d	10d	11d	12d	13d	14d	0d	1d	2d	3d	4d	5d	6d	7d	8d	9d	10d	11d	12d	13d	14d	0d	1d	3d	7d	14d	0d	1d	3d	7d	14d	iso（i.n.）	Cisatracurium（i.v.）	lidocaine （local）
CA01	CA	√	√	√	/	√	√	√	√	√	√	√	√	√	√	√	√	√	√	260	242	222	222	217	217	226	234	239	244	249	255	261	266	271	0	12	8	4	1	14	120	98	48	22	√	√	√	8	1
CA02	CA	√	×	×	failed to ROSC	/														278	×														0	/	/	/	/	15	/	/	/	/	√	√	√	40	0.5
CA03	CA	√	√	×	ARDS	×														287	×														0	/	/	/	/	20	/	/	/	/	√	√	√	30	0
CA04	CA	√	√	√	/	√	√	√	√	√	√	√	√	√	√	√	√	√	√	277	258	253	254	258	263	267	268	274	279	287	293	302	312	326	0	11	7	3	1	15	120	83	42	19	√	√	√	8	0
CA05	CA	√	×	×	failed to ROSC	/														277	×														0	/	/	/	/	21	/	/	/	/	√	√	√	42	0
CA06	CA	√	√	√	/	×														268	×														0	/	/	/	/	14	/	/	/	/	√	√	√	14	0
CA07	CA	√	√	√	/	√	×													259	231	×													0	15	/	/	/	16	120	/	/	/	√	√	√	13	0
CA08	CA	√	√	√	/	√	√	√	√	√	√	√	√	√	√	√	√	√	√	295	279	274	280	287	293	300	302	308	313	319	325	332	339	344	0	13	8	4	2	22	120	120	55	29	√	√	√	9	0
CA09	CA	√	×	×	failed to ROSC	/														260	×														0	/	/	/	/	19	/	/	/	/	√	√	√	30	0
CA10	CA	√	√	√	/	×														254	×														0	/	/	/	/	13	/	/	/	/	√	√	√	18	0
CA11	CA	√	√	√	/	√	√	√	√	√	√	√	√	√	√	√	√	√	√	298	275	265	262	266	274	280	288	294	300	309	316	327	337	346	0	12	9	6	0	20	120	120	48	21	√	√	√	8	0
CA12	CA	√	√	√	/	×														252	×														0	/	/	/	/	18	/	/	/	/	√	√	√	15	0
CA13	CA	√	×	×	ventricular fibrillation	/														252	×														0	/	/	/	/	16	/	/	/	/	√	√	√	35	1
CA14	CA	√	√	√	/	√	√	√	×											251	233	216	202	×											0	15	10	/	/	13	120	120	/	/	√	√	√	19	0
CA15	CA	√	√	√	/	√	√	√	√	√	√	√	√	√	√	√	√	√	√	268	249	242	216	228	241	259	262	266	270	276	281	285	288	292	0	14	10	6	0	15	120	77	37	28	√	√	√	10	0
CA16	CA	√	√	×	pulmonary edema	×														253	×														0	/	/	/	/	15	/	/	/	/	√	√	√	16	0.5
CA17	CA	√	×	×	ventricular fibrillation	/														281	×														0	/	/	/	/	18	/	/	/	/	√	√	√	40	0
CA18	CA	√	√	√	/	√	√	√	√	√	√	√	√	√	√	√	√	√	√	272	256	254	260	263	264	273	275	279	285	291	295	299	302	305	0	10	7	5	1	12	120	83	32	18	√	√	√	12	0
CA19	CA	√	√	√	/	×														263	×														0	/	/	/	/	18	/	/	/	/	√	√	√	18	0.5
CA20	CA	√	√	√	/	√	×													252	235	×													0	15	/	/	/	16	120	/	/	/	√	√	√	20	0.5
CA21	CA	√	×	×	failed to ROSC	/														250	×														0	/	/	/	/	20	/	/	/	/	√	√	√	35	0
CA22	CA	√	×	×	failed to ROSC	/														278	×														0	/	/	/	/	22	/	/	/	/	√	√	√	40	0
CA23	CA	√	√	√	/	×														265	×														0	/	/	/	/	16	/	/	/	/	√	√	√	16	0
CA24	CA	√	×	×	failed to ROSC	/														289	×														0	/	/	/	/	16	/	/	/	/	√	√	√	28	0.5
CA25	CA	√	√	√	/	×														308	×														0	/	/	/	/	16	/	/	/	/	√	√	√	14	0
CA26	CA	√	√	√	/	√	√	√	√	√	×									270	255	248	245	240	242	×									0	11	10	/	/	17	120	120	/	/	√	√	√	17	0
CA27	CA	√	√	√	/	×														252	×														0	/	/	/	/	13	/	/	/	/	√	√	√	20	0
CA28	CA	√	√	√	/	√	×													278	251	×													0	15	/	/	/	18	120	/	/	/	√	√	√	23	1.5
CA29	CA	√	√	√	/	√	×													295	271	×													0	12	/	/	/	17	120	/	/	/	√	√	√	14	0
CA30	CA	√	√	√	/	×														284	×														0	/	/	/	/	17	/	/	/	/	√	√	√	17	0
CA31	CA	×	/	/	blood loss >2ml	/														295	×														0	/	/	/	/	28	/	/	/	/	√	√	√	—	—
CA32	CA	√	√	√	/	√	√	√	√	√	√	√	√	√	√	√	√	√	√	290	263	253	251	258	266	277	281	293	301	309	315	322	332	342	0	12	8	6	0	13	120	77	52	36	√	√	√	10	0
CA33	CA	×	/	/	blood loss >2ml	/														294	×														0	/	/	/	/	13	/	/	/	/	√	√	√	—	—
CA34	CA	√	√	√	/	×														285	×														0	/	/	/	/	17	/	/	/	/	√	√	√	18	0.5
CA35	CA	√	√	√	/	√	√	√	√	√	√	√	√	√	√	√	√	√	√	276	261	259	262	267	275	283	285	292	301	309	317	333	336	341	0	13	7	4	1	16	120	74	39	22	√	√	√	14	0
CA36	CA	√	√	√	/	×														266	×														0	/	/	/	/	15	/	/	/	/	√	√	√	19	0
CA37	CA	√	√	√	/	×														260	×														0	/	/	/	/	15	/	/	/	/	√	√	√	17	1
CA38	CA	√	√	√	/	√	√	√	√	√	√	√	√	√	√	√	√	√	√	280	256	243	247	253	262	271	280	283	290	295	304	315	324	333	0	13	6	4	0	18	120	120	72	26	√	√	√	10	0.5
CA39	CA	√	√	√	/	√	×													280	259	×													0	14	/	/	/	21	120	/	/	/	√	√	√	14	0.5
CA40	CA	√	√	√	/	√	×													294	262	×													0	15	/	/	/	22	120	/	/	/	√	√	√	15	0
S1	Sham	/	/	√	/	√	√	√	√	√	√	√	√	√	√	√	√	√	√	280	288	293	299	305	311	317	322	324	330	337	347	358	369	377	0	2	0	0	0	19	25	15	20	13	√	√	√	—	0
S2	Sham	/	/	√	/	√	√	√	√	√	√	√	√	√	√	√	√	√	√	279	287	291	294	298	304	310	316	321	330	337	349	358	366	378	0	1	0	0	0	18	30	28	18	16	√	√	√	—	0
S3	Sham	/	/	√	/	√	√	√	√	√	√	√	√	√	√	√	√	√	√	275	280	284	287	293	300	304	311	316	320	327	339	347	359	371	0	0	0	0	0	23	31	16	15	25	√	√	√	—	0.5
S4	Sham	/	/	√	/	√	√	√	√	√	√	√	√	√	√	√	√	√	√	268	274	278	283	289	294	301	312	320	326	335	348	355	362	373	0	1	0	0	0	17	23	12	13	12	√	√	√	—	0
S5	Sham	/	/	√	/	√	√	√	√	√	√	√	√	√	√	√	√	√	√	263	269	270	273	281	288	297	305	311	321	330	336	345	352	366	0	2	0	0	0	22	19	18	17	15	√	√	√	—	0.5
S6	Sham	/	/	√	/	√	√	√	√	√	√	√	√	√	√	√	√	√	√	273	278	280	285	292	295	313	320	330	337	341	351	362	367	380	0	1	0	0	0	14	21	19	27	18	√	√	√	—	0
[truncated: 59 more columns]

## Sheet: Time-HR typical tendency
time（s）	时刻（min）	HR（bpm）
0.0545	0	428.57
0.1945	0	428.57
0.3345	0	428.57
0.4745	0	428.57
0.6135	0	431.65
0.7535	0	428.57
0.8935	0	428.57
1.0335	0	428.57
1.1735	0	428.57
1.3125	0	431.65
1.4525	0	428.57
1.5915	0	431.65
1.7315	0	428.57
1.8715	0	428.57
2.0115	0	428.57
2.1505	0	431.65
2.2905	0	428.57
2.4295	0	431.65
2.5695	0	428.57
2.7095	0	428.57
2.8495	0	428.57
2.9885	0	431.65
3.1285	0	428.57
3.2675	0	431.65
3.4075	0	428.57
3.5475	0	428.57
3.6865	0	431.65
3.9655	0	215.05
4.1055	0	428.57
4.2455	0	428.57
4.3825	0	437.96
4.5235	0	425.53
4.6625	0	431.65
4.8015	0	431.65
4.9395	0	434.78
5.0805	0	425.53
5.2185	0	434.78
5.3585	0	428.57
5.4985	0	428.57
5.6375	0	431.65
5.7755	0	434.78
5.9155	0	428.57
6.0545	0	431.65
6.1935	0	431.65
6.3335	0	428.57
6.4725	0	431.65
6.6105	0	434.78
6.7495	0	431.65
6.8885	0	431.65
7.0285	0	428.57
7.1675	0	431.65
7.3065	0	431.65
7.4445	0	434.78
7.5835	0	431.65
7.7235	0	428.57
7.8625	0	431.65
8.0015	0	431.65
8.1405	0	431.65
8.2795	0	431.65
8.4185	0	431.65
8.5575	0	431.65
8.6975	0	428.57
8.8365	0	431.65
8.9755	0	431.65
9.1145	0	431.65
9.2535	0	431.65
9.3925	0	431.65
9.5315	0	431.65
9.6715	0	428.57
9.8105	0	431.65
9.9485	0	434.78
10.0875	0	431.65
10.2265	0	431.65
10.3655	0	431.65
10.5045	0	431.65
10.6435	0	431.65
10.7825	0	431.65
10.9215	0	431.65
11.0605	0	431.65
11.1985	0	434.78
11.3385	0	428.57
11.4775	0	431.65
11.6155	0	434.78
11.7535	0	434.78
11.8925	0	431.65
12.0315	0	431.65
12.1705	0	431.65
12.3095	0	431.65
12.4475	0	434.78
12.5865	0	431.65
12.7245	0	434.78
12.8635	0	431.65
13.0025	0	431.65
13.1415	0	431.65
13.2795	0	434.78
13.4185	0	431.65
13.5565	0	434.78
13.6955	0	431.65
13.8345	0	431.65
13.9735	0	431.65
14.1115	0	434.78
14.2495	0	434.78
14.3875	0	434.78
14.5265	0	431.65
14.6655	0	431.65
14.8045	0	431.65
14.9425	0	434.78
15.0815	0	431.65
15.2195	0	434.78
15.3585	0	431.65
15.4975	0	431.65
15.6365	0	431.65
15.7745	0	434.78
15.9125	0	434.78
16.0505	0	434.78
16.1885	0	434.78
16.3275	0	431.65
16.4665	0	431.65
16.6045	0	434.78
16.7435	0	431.65
16.8815	0	434.78
17.0195	0	434.78
17.1575	0	434.78
17.2965	0	431.65
17.4345	0	434.78
17.5725	0	434.78
17.7115	0	431.65
17.8485	0	437.96
17.9875	0	431.65
18.1255	0	434.78
18.2645	0	431.65
18.4035	0	431.65
18.5405	0	437.96
18.6785	0	434.78
18.8165	0	434.78
18.9555	0	431.65
19.2315	0	417.39
19.3715	0	428.57
19.5085	0	437.96
19.6465	0	434.78
19.7845	0	434.78
19.9225	0	434.78
20.0605	0	434.78
20.1985	0	434.78
20.3355	0	437.96
20.4745	0	431.65
20.6125	0	434.78
20.7505	0	434.78
20.8885	0	434.78
21.0265	0	434.78
21.1645	0	434.78
21.3015	0	437.96
21.4405	0	431.65
21.5785	0	434.78
21.7165	0	434.78
21.8545	0	434.78
21.9925	0	434.78
22.1305	0	434.78
22.2685	0	434.78
22.4065	0	434.78
22.5445	0	434.78
22.6825	0	434.78
22.8195	0	437.96
22.9575	0	434.78
23.0955	0	434.78
23.2335	0	434.78
23.3705	0	437.96
23.5095	0	431.65
23.6465	0	437.96
23.7825	0	441.18
23.9225	0	428.57
24.0605	0	434.78
24.1985	0	434.78
24.3345	0	441.18
24.4725	0	434.78
24.6095	0	437.96
24.7475	0	434.78
24.8855	0	434.78
25.0235	0	434.78
25.1615	0	434.78
25.2985	0	437.96
25.4355	0	437.96
25.5735	0	434.78
25.7115	0	434.78
25.8485	0	437.96
25.9865	0	434.78
26.1235	0	437.96
26.2615	0	434.78
26.3985	0	437.96
26.5355	0	437.96
26.6735	0	434.78
26.8115	0	434.78
26.9485	0	437.96
27.0855	0	437.96
27.2225	0	437.96
27.3605	0	434.78
27.4975	0	437.96
27.6345	0	437.96
27.7725	0	434.78
27.9105	0	434.78
28.0465	0	441.18
28.1845	0	434.78
28.3205	0	441.18
28.4595	0	431.65
28.5965	0	437.96
28.7345	0	434.78
28.8715	0	437.96
29.0085	0	437.96
29.1455	0	437.96
29.2825	0	437.96
29.4205	0	434.78
29.5575	0	437.96
29.6945	0	437.96
29.8315	0	437.96
29.9685	0	437.96
30.1065	0	434.78
30.2435	0	437.96
30.3805	0	437.96
30.5175	0	437.96
30.6545	0	437.96
30.7925	0	434.78
30.9295	0	437.96
31.0665	0	437.96
31.2045	0	434.78
31.3415	0	437.96
31.4775	0	441.18
31.6145	0	437.96
31.7525	0	434.78
31.8905	0	434.78
32.0275	0	437.96
32.1645	0	437.96
32.3005	0	441.18
32.4365	0	441.18
32.5745	0	434.78
32.7125	0	434.78
32.8505	0	434.78
32.9875	0	437.96
33.1245	0	437.96
33.2605	0	441.18
33.3985	0	434.78
33.5365	0	434.78
33.6735	0	437.96
33.8115	0	434.78
33.9475	0	441.18
34.0845	0	437.96
34.2215	0	437.96
34.3595	0	434.78
34.4965	0	437.96
34.6335	0	437.96
34.7715	0	434.78
34.9085	0	437.96
35.0455	0	437.96
35.1835	0	434.78
35.3215	0	434.78
35.4585	0	437.96
35.5955	0	437.96
35.7325	0	437.96
35.8705	0	434.78
36.0075	0	437.96
36.1455	0	434.78
36.2825	0	437.96
36.4205	0	434.78
36.5575	0	437.96
36.6945	0	437.96
36.8315	0	437.96
36.9695	0	434.78
37.1065	0	437.96
37.2435	0	437.96
37.3805	0	437.96
37.5175	0	437.96
37.6545	0	437.96
37.7925	0	434.78
37.9305	0	434.78
38.0675	0	437.96
38.2035	0	441.18
38.3405	0	437.96
38.4775	0	437.96
38.6155	0	434.78
38.7535	0	434.78
38.8895	0	441.18
39.0265	0	437.96
39.1635	0	437.96
39.3005	0	437.96
39.4375	0	437.96
39.5755	0	434.78
39.7125	0	437.96
39.8495	0	437.96
39.9865	0	437.96
40.1235	0	437.96
40.2615	0	434.78
40.3985	0	437.96
40.5365	0	434.78
40.6735	0	437.96
40.8105	0	437.96
40.9475	0	437.96
41.0845	0	437.96
41.2225	0	434.78
41.3595	0	437.96
41.4975	0	434.78
41.6345	0	437.96
41.7715	0	437.96
41.9085	0	437.96
42.0455	0	437.96
42.1835	0	434.78
42.3205	0	437.96
42.4575	0	437.96
42.5945	0	437.96
42.7325	0	434.78
42.8695	0	437.96
43.0065	0	437.96
43.1445	0	434.78
43.2815	0	437.96
43.4185	0	437.96
43.5555	0	437.96
43.6935	0	434.78
43.8315	0	434.78
43.9685	0	437.96
44.1055	0	437.96
44.2425	0	437.96
44.3795	0	437.96
44.5175	0	434.78
44.6555	0	434.78
44.7935	0	434.78
44.9305	0	437.96
45.0675	0	437.96
45.2045	0	437.96
45.3415	0	437.96
45.4795	0	434.78
45.6175	0	434.78
45.7545	0	437.96
45.8915	0	437.96
46.0285	0	437.96
46.1655	0	437.96
46.3035	0	434.78
46.4405	0	437.96
46.5785	0	434.78
46.7155	0	437.96
46.8525	0	437.96
46.9895	0	437.96
47.1265	0	437.96
47.2645	0	434.78
47.4015	0	437.96
47.5385	0	437.96
47.6765	0	434.78
47.8135	0	437.96
47.9505	0	437.96
48.0875	0	437.96
48.2255	0	434.78
48.3615	0	441.18
48.4985	0	437.96
48.6355	0	437.96
48.7725	0	437.96
48.9105	0	434.78
49.0475	0	437.96
49.1845	0	437.96
49.3205	0	441.18
49.4575	0	437.96
49.5945	0	437.96
49.7315	0	437.96
49.8685	0	437.96
50.0055	0	437.96
50.1425	0	437.96
50.2785	0	441.18
50.4145	0	441.18
50.5525	0	434.78
50.6895	0	437.96
50.8265	0	437.96
50.9635	0	437.96
51.0995	0	441.18
51.2355	0	441.18
51.3725	0	437.96
51.5095	0	437.96
51.6475	0	434.78
51.7845	0	437.96
51.9205	0	441.18
52.0565	0	441.18
52.1935	0	437.96
52.3305	0	437.96
52.4685	0	434.78
52.6055	0	437.96
52.7425	0	437.96
52.8785	0	441.18
53.0155	0	437.96
53.1525	0	437.96
53.2895	0	437.96
53.4265	0	437.96
53.5635	0	437.96
53.7005	0	437.96
53.8375	0	437.96
53.9745	0	437.96
54.1115	0	437.96
54.2485	0	437.96
54.3865	0	434.78
54.5235	0	437.96
54.6595	0	441.18
54.7965	0	437.96
54.9345	0	434.78
55.0715	0	437.96
55.2085	0	437.96
55.3455	0	437.96
55.4825	0	437.96
55.6195	0	437.96
55.7565	0	437.96
55.8935	0	437.96
56.0305	0	437.96
56.1675	0	437.96
56.3045	0	437.96
56.4415	0	437.96
56.5785	0	437.96
56.7155	0	437.96
56.8525	0	437.96
56.9895	0	437.96
57.1265	0	437.96
57.2625	0	441.18
57.4005	0	434.78
57.5375	0	437.96
57.6735	0	441.18
57.8105	0	437.96
57.9475	0	437.96
58.0835	0	441.18
58.2205	0	437.96
58.3575	0	437.96
58.4945	0	437.96
58.6305	0	441.18
58.7675	0	437.96
58.9045	0	437.96
59.0405	0	441.18
59.1775	0	437.96
59.3145	0	437.96
59.4515	0	437.96
59.5885	0	437.96
59.7245	0	441.18
59.8605	0	441.18
59.9985	0	434.78
60.1355	1	437.96
60.2725	1	437.96
60.4095	1	437.96
60.5465	1	437.96
60.6825	1	441.18
60.8205	1	434.78
60.9575	1	437.96
61.0945	1	437.96
61.2305	1	441.18
61.3675	1	437.96
61.5045	1	437.96
61.6415	1	437.96
61.7785	1	437.96
61.9165	1	434.78
62.0525	1	441.18
62.1895	1	437.96
62.3255	1	441.18
62.4625	1	437.96
62.5995	1	437.96
62.7365	1	437.96
62.8735	1	437.96
63.0105	1	437.96
63.1465	1	441.18
63.2825	1	441.18
63.4195	1	437.96
63.5565	1	437.96
63.6935	1	437.96
63.8295	1	441.18
63.9655	1	441.18
64.1025	1	437.96
64.2385	1	441.18
64.3755	1	437.96
64.5115	1	441.18
64.6485	1	437.96
64.7855	1	437.96
64.9215	1	441.18
65.0575	1	441.18
65.1945	1	437.96
65.3315	1	437.96
65.4675	1	441.18
65.6045	1	437.96
65.7405	1	441.18
65.8765	1	441.18
66.0135	1	437.96
66.1505	1	437.96
66.2865	1	441.18
66.4225	1	441.18
66.5595	1	437.96
66.6945	1	444.44
66.8315	1	437.96
66.9685	1	437.96
67.1055	1	437.96
67.2415	1	441.18
67.3785	1	437.96
67.5135	1	444.44
67.6495	1	441.18
67.7865	1	437.96
67.9225	1	441.18
68.0595	1	437.96
68.1955	1	441.18
68.3305	1	444.44
68.4665	1	441.18
68.6035	1	437.96
68.7405	1	437.96
68.8775	1	437.96
69.0135	1	441.18
69.1495	1	441.18
69.2845	1	444.44
69.4215	1	437.96
69.5585	1	437.96
69.6945	1	441.18
69.8305	1	441.18
69.9665	1	441.18
70.1025	1	441.18
70.2395	1	437.96
70.3755	1	441.18
70.5125	1	437.96
70.6485	1	441.18
70.7845	1	441.18
70.9205	1	441.18
71.0565	1	441.18
71.1935	1	437.96
71.3295	1	441.18
71.4655	1	441.18
71.6015	1	441.18
71.7375	1	441.18
71.8735	1	441.18
72.0105	1	437.96
72.1465	1	441.18
72.2825	1	441.18
72.4185	1	441.18
72.5555	1	437.96
72.6905	1	444.44
72.8265	1	441.18
72.9625	1	441.18
73.0995	1	437.96
73.2355	1	441.18
73.3715	1	441.18
73.5065	1	444.44
73.6425	1	441.18
73.7795	1	437.96
73.9155	1	441.18
74.0515	1	441.18
74.1875	1	441.18
74.3225	1	444.44
74.4585	1	441.18
74.5955	1	437.96
74.7315	1	441.18
74.8675	1	441.18
75.0035	1	441.18
75.1395	1	441.18
75.2745	1	444.44
75.4105	1	441.18
75.5465	1	441.18
75.6825	1	441.18
75.8185	1	441.18
75.9545	1	441.18
76.0895	1	444.44
76.2255	1	441.18
76.3615	1	441.18
76.4975	1	441.18
76.6335	1	441.18
76.7695	1	441.18
76.9045	1	444.44
77.0405	1	441.18
77.1765	1	441.18
77.3135	1	437.96
77.4495	1	441.18
77.5855	1	441.18
77.7205	1	444.44
77.8565	1	441.18
77.9925	1	441.18
78.1285	1	441.18
78.2645	1	441.18
78.4005	1	441.18
78.5365	1	441.18
78.6715	1	444.44
78.8075	1	441.18
78.9435	1	441.18
79.0795	1	441.18
79.2155	1	441.18
79.3515	1	441.18
79.4865	1	444.44
79.6215	1	444.44
79.7575	1	441.18
79.8945	1	437.96
80.0305	1	441.18
80.1655	1	444.44
80.3005	1	444.44
80.4365	1	441.18
80.5725	1	441.18
80.7085	1	441.18
80.8445	1	441.18
80.9805	1	441.18
81.1155	1	444.44
81.2505	1	444.44
81.3865	1	441.18
81.5225	1	441.18
81.6585	1	441.18
81.7945	1	441.18
81.9305	1	441.18
82.0655	1	444.44
82.2005	1	444.44
82.3365	1	441.18
82.4725	1	441.18
82.6085	1	441.18
82.7445	1	441.18
82.8795	1	444.44
83.0145	1	444.44
83.1505	1	441.18
83.2865	1	441.18
83.4195	1	451.13
83.5575	1	434.78
83.6925	1	444.44
83.8285	1	441.18
83.9635	1	444.44
84.0995	1	441.18
84.2355	1	441.18
84.3705	1	444.44
84.5065	1	441.18
84.6415	1	444.44
84.7765	1	444.44
84.9125	1	441.18
85.0495	1	437.96
85.1845	1	444.44
85.3205	1	441.18
85.4555	1	444.44
85.5905	1	444.44
85.7265	1	441.18
85.8625	1	441.18
85.9985	1	441.18
86.1335	1	444.44
86.2695	1	441.18
86.4045	1	444.44
86.5405	1	441.18
86.6755	1	444.44
86.8115	1	441.18
86.9475	1	441.18
87.0835	1	441.18
87.2185	1	444.44
87.3535	1	444.44
87.4895	1	441.18
87.6255	1	441.18
87.7605	1	444.44
87.8955	1	444.44
88.0305	1	444.44
88.1655	1	444.44
88.3015	1	441.18
88.4375	1	441.18
88.5735	1	441.18
88.7085	1	444.44
88.8435	1	444.44
88.9785	1	444.44
89.1135	1	444.44
89.2495	1	441.18
89.3855	1	441.18
89.5205	1	444.44
89.6555	1	444.44
89.7905	1	444.44
89.9265	1	441.18
90.0625	1	441.18
90.1975	1	444.44
90.3335	1	441.18
90.4685	1	444.44
90.6035	1	444.44
90.7385	1	444.44
90.8745	1	441.18
91.0095	1	444.44
91.1455	1	441.18
91.2815	1	441.18
91.4165	1	444.44
91.5515	1	444.44
91.6875	1	441.18
91.8235	1	441.18
91.9585	1	444.44
92.0935	1	444.44
92.2295	1	441.18
92.3645	1	444.44
92.4995	1	444.44
92.6345	1	444.44
92.7705	1	441.18
92.9065	1	441.18
93.0425	1	441.18
93.1775	1	444.44
93.3125	1	444.44
93.4475	1	444.44
93.5835	1	441.18
93.7185	1	444.44
93.8535	1	444.44
93.9885	1	444.44
94.1235	1	444.44
94.2595	1	441.18
94.3945	1	444.44
94.5295	1	444.44
94.6655	1	441.18
94.8005	1	444.44
94.9355	1	444.44
95.0705	1	444.44
95.2055	1	444.44
95.3415	1	441.18
95.4755	1	447.76
95.6115	1	441.18
95.7455	1	447.76
95.8805	1	444.44
96.0155	1	444.44
96.1505	1	444.44
96.2855	1	444.44
96.4215	1	441.18
96.5565	1	444.44
96.6905	1	447.76
96.8265	1	441.18
96.9615	1	444.44
97.0965	1	444.44
97.2315	1	444.44
97.3665	1	444.44
97.5015	1	444.44
97.6355	1	447.76
97.7705	1	444.44
97.9065	1	441.18
98.0415	1	444.44
98.1765	1	444.44
98.3115	1	444.44
98.4465	1	444.44
98.5815	1	444.44
98.7165	1	444.44
98.8515	1	444.44
98.9865	1	444.44
99.1215	1	444.44
99.2555	1	447.76
99.3915	1	441.18
99.5265	1	444.44
99.6615	1	444.44
99.7965	1	444.44
99.9315	1	444.44
100.066	1	447.76
100.201	1	444.44
100.335	1	444.44
100.472	1	441.18
100.608	1	441.18
100.743	1	444.44
100.877	1	444.44
101.011	1	447.76
101.147	1	441.18
101.282	1	444.44
101.418	1	444.44
101.552	1	444.44
101.688	1	444.44
101.823	1	444.44
101.957	1	444.44
102.093	1	444.44
102.228	1	441.18
102.362	1	447.76
102.499	1	441.18
102.633	1	444.44
102.769	1	444.44
102.903	1	444.44
103.038	1	444.44
103.174	1	444.44
103.308	1	444.44
103.444	1	444.44
103.579	1	444.44
103.713	1	447.76
103.849	1	441.18
103.984	1	444.44
104.118	1	444.44
104.252	1	447.76
104.388	1	444.44
104.522	1	444.44
104.657	1	444.44
104.793	1	444.44
104.927	1	444.44
105.062	1	444.44
105.197	1	447.76
105.331	1	447.76
105.466	1	441.18
105.602	1	444.44
105.736	1	447.76
105.871	1	444.44
106.004	1	447.76
106.139	1	444.44
106.275	1	444.44
106.409	1	444.44
106.543	1	447.76
106.678	1	444.44
106.814	1	444.44
106.948	1	444.44
107.082	1	447.76
107.218	1	444.44
107.353	1	444.44
107.487	1	444.44
107.621	1	447.76
107.755	1	447.76
107.891	1	444.44
108.025	1	444.44
108.16	1	444.44
108.294	1	447.76
108.43	1	444.44
108.564	1	444.44
108.698	1	447.76
108.834	1	444.44
108.969	1	444.44
109.103	1	444.44
109.237	1	447.76
109.371	1	447.76
109.507	1	444.44
109.641	1	444.44
109.775	1	447.76
109.91	1	444.44
110.046	1	444.44
110.18	1	444.44
110.314	1	451.13
110.448	1	444.44
110.584	1	444.44
110.719	1	444.44
110.853	1	447.76
110.987	1	444.44
111.123	1	444.44
111.257	1	447.76
111.391	1	444.44
111.526	1	444.44
111.66	1	447.76
111.796	1	444.44
111.93	1	447.76
112.064	1	444.44
112.198	1	447.76
112.334	1	444.44
112.469	1	444.44
112.603	1	444.44
112.737	1	447.76
112.871	1	447.76
113.007	1	444.44
113.141	1	444.44
113.276	1	444.44
113.412	1	444.44
113.546	1	444.44
113.68	1	451.13
113.814	1	444.44
113.95	1	444.44
114.085	1	444.44
114.219	1	444.44
114.353	1	447.76
114.489	1	444.44
114.623	1	447.76
114.757	1	444.44
114.891	1	447.76
115.028	1	441.18
115.162	1	447.76
115.296	1	447.76
115.43	1	444.44
115.564	1	447.76
115.7	1	444.44
115.835	1	444.44
115.969	1	444.44
116.103	1	447.76
116.239	1	444.44
116.373	1	447.76
116.507	1	444.44
116.642	1	444.44
116.778	1	444.44
116.912	1	447.76
117.046	1	444.44
117.18	1	447.76
117.314	1	447.76
117.45	1	444.44
117.585	1	444.44
117.719	1	444.44
117.855	1	444.44
117.989	1	447.76
118.123	1	447.76
118.257	1	444.44
118.392	1	444.44
118.528	1	444.44
118.662	1	447.76
118.796	1	444.44
118.93	1	447.76
119.064	1	447.76
119.2	1	444.44
119.335	1	444.44
119.469	1	447.76
119.603	1	444.44
119.737	1	447.76
119.871	1	447.76
120.007	2	444.44
120.141	2	447.76
120.275	2	444.44
120.409	2	447.76
120.543	2	447.76
120.678	2	444.44
120.812	2	447.76
120.948	2	444.44
121.082	2	444.44
121.216	2	447.76
121.352	2	444.44
121.486	2	447.76
121.62	2	447.76
121.754	2	444.44
121.888	2	447.76
122.022	2	447.76
122.157	2	444.44
122.291	2	447.76
122.425	2	447.76
122.559	2	447.76
122.695	2	444.44
122.829	2	444.44
122.963	2	447.76
123.099	2	444.44
123.233	2	447.76
123.367	2	447.76
123.501	2	444.44
123.636	2	444.44
123.77	2	447.76
123.904	2	447.76
124.038	2	447.76
124.174	2	444.44
124.308	2	447.76
124.442	2	444.44
124.578	2	444.44
124.712	2	447.76
124.846	2	447.76
124.98	2	447.76
125.115	2	444.44
125.249	2	444.44
125.383	2	447.76
125.519	2	444.44
125.653	2	447.76
125.787	2	447.76
125.921	2	447.76
126.055	2	444.44
126.191	2	444.44
126.325	2	447.76
126.459	2	447.76
126.594	2	444.44
126.727	2	451.13
126.862	2	444.44
126.996	2	444.44
127.132	2	444.44
127.266	2	447.76
127.4	2	447.76
127.534	2	447.76
127.668	2	447.76
127.802	2	444.44
127.939	2	441.18
128.072	2	447.76
128.208	2	444.44
128.341	2	447.76
128.476	2	447.76
128.611	2	444.44
128.745	2	444.44
128.88	2	447.76
129.014	2	444.44
129.149	2	447.76
129.282	2	447.76
129.417	2	444.44
129.552	2	447.76
129.686	2	444.44
129.821	2	447.76
129.956	2	444.44
130.089	2	451.13
130.224	2	444.44
130.358	2	444.44
130.494	2	444.44
130.627	2	447.76
130.762	2	447.76
130.897	2	444.44
131.03	2	447.76
131.165	2	447.76
131.299	2	444.44
131.435	2	444.44
131.569	2	447.76
131.702	2	447.76
131.837	2	447.76
131.971	2	444.44
132.107	2	444.44
132.242	2	444.44
132.375	2	447.76
132.51	2	447.76
132.644	2	444.44
132.779	2	447.76
132.913	2	444.44
133.048	2	447.76
133.183	2	444.44
133.317	2	444.44
133.451	2	451.13
133.585	2	444.44
133.72	2	447.76
133.855	2	444.44
133.988	2	447.76
134.124	2	444.44
134.257	2	447.76
134.392	2	447.76
134.525	2	447.76
134.661	2	444.44
134.794	2	447.76
134.929	2	444.44
135.064	2	447.76
135.197	2	447.76
135.333	2	444.44
135.466	2	447.76
135.601	2	444.44
135.736	2	447.76
135.869	2	447.76
136.005	2	444.44
136.138	2	447.76
136.273	2	447.76
136.407	2	444.44
136.542	2	444.44
136.677	2	447.76
136.81	2	447.76
136.945	2	447.76
137.078	2	447.76
137.214	2	444.44
137.347	2	447.76
137.482	2	444.44
137.617	2	447.76
137.75	2	447.76
137.885	2	447.76
138.019	2	444.44
138.154	2	447.76
138.288	2	444.44
138.423	2	447.76
138.556	2	447.76
138.69	2	447.76
138.826	2	444.44
138.96	2	444.44
139.095	2	447.76
139.228	2	447.76
139.363	2	444.44
139.496	2	451.13
139.631	2	444.44
139.766	2	447.76
139.9	2	444.44
140.035	2	447.76
140.169	2	444.44
140.304	2	447.76
140.438	2	447.76
140.571	2	447.76
140.707	2	444.44
140.841	2	444.44
140.976	2	447.76
141.109	2	447.76
141.244	2	447.76
141.379	2	444.44
141.512	2	447.76
141.648	2	444.44
141.781	2	447.76
141.917	2	444.44
142.05	2	447.76
142.185	2	447.76
142.319	2	447.76
142.453	2	444.44
142.588	2	447.76
142.722	2	444.44
142.857	2	447.76
142.99	2	447.76
143.125	2	447.76
143.26	2	444.44
143.394	2	444.44
143.529	2	447.76
143.662	2	447.76
143.797	2	447.76
143.93	2	447.76
144.065	2	444.44
144.201	2	444.44
144.334	2	447.76
144.469	2	447.76
144.602	2	447.76
144.737	2	447.76
144.871	2	444.44
145.006	2	444.44
145.141	2	447.76
145.274	2	447.76
145.41	2	444.44
145.544	2	444.44
145.679	2	444.44
145.812	2	451.13
145.947	2	444.44
146.082	2	447.76
146.216	2	444.44
146.351	2	447.76
146.486	2	444.44
146.62	2	444.44
146.755	2	447.76
146.889	2	444.44
147.024	2	444.44
147.159	2	447.76
147.293	2	444.44
147.429	2	444.44
147.564	2	444.44
147.698	2	444.44
147.833	2	444.44
147.969	2	444.44
148.103	2	444.44
148.238	2	444.44
148.375	2	441.18
148.51	2	444.44
148.645	2	441.18
148.78	2	444.44
148.917	2	441.18
149.052	2	444.44
149.188	2	441.18
149.323	2	441.18
149.459	2	441.18
149.595	2	444.44
149.731	2	441.18
149.867	2	441.18
150.002	2	441.18
150.138	2	441.18
150.274	2	441.18
150.411	2	441.18
150.547	2	441.18
150.683	2	441.18
150.819	2	441.18
150.954	2	441.18
151.09	2	441.18
151.227	2	437.96
151.363	2	441.18
151.5	2	441.18
151.636	2	441.18
151.773	2	437.96
151.909	2	441.18
152.046	2	437.96
152.181	2	441.18
152.319	2	437.96
152.454	2	441.18
152.591	2	437.96
152.728	2	437.96
152.865	2	437.96
153.002	2	437.96
153.139	2	437.96
153.275	2	441.18
153.412	2	437.96
153.549	2	437.96
153.686	2	437.96
153.823	2	437.96
153.96	2	437.96
154.099	2	434.78
154.236	2	437.96
154.373	2	437.96
154.51	2	437.96
154.648	2	434.78
154.785	2	437.96
154.923	2	434.78
155.06	2	434.78
155.198	2	434.78
155.337	2	434.78
155.475	2	434.78
155.612	2	437.96
155.75	2	434.78
155.887	2	434.78
156.026	2	431.65
156.165	2	434.78
156.304	2	431.65
156.441	2	434.78
156.581	2	431.65
156.719	2	434.78
156.857	2	434.78
156.995	2	431.65
157.135	2	431.65
157.274	2	431.65
157.412	2	431.65
157.552	2	431.65
157.69	2	431.65
157.828	2	434.78
157.968	2	431.65
158.107	2	431.65
158.245	2	431.65
158.385	2	431.65
158.524	2	431.65
158.662	2	431.65
158.802	2	431.65
158.941	2	428.57
159.081	2	431.65
159.22	2	431.65
159.358	2	431.65
159.499	2	428.57
159.637	2	431.65
159.776	2	431.65
159.917	2	428.57
160.055	2	431.65
160.196	2	428.57
160.335	2	428.57
160.476	2	428.57
160.617	2	425.53
160.757	2	425.53
160.898	2	428.57
161.037	2	428.57
161.179	2	425.53
161.319	2	428.57
161.459	2	425.53
161.601	2	425.53
161.742	2	425.53
161.882	2	425.53
162.024	2	425.53
162.165	2	425.53
162.305	2	425.53
162.446	2	425.53
162.588	2	425.53
162.728	2	425.53
162.869	2	425.53
163.011	2	425.53
163.151	2	425.53
163.293	2	422.54
163.435	2	425.53
163.577	2	422.54
163.718	2	425.53
163.859	2	422.54
164.001	2	422.54
164.143	2	422.54
164.286	2	419.58
164.429	2	419.58
164.571	2	422.54
164.714	2	419.58
164.857	2	422.54
165	2	419.58
165.143	2	419.58
165.286	2	419.58
165.429	2	419.58
165.572	2	416.67
165.715	2	419.58
165.858	2	419.58
166.002	2	416.67
166.145	2	419.58
166.29	2	416.67
166.434	2	416.67
166.577	2	416.67
166.721	2	416.67
166.865	2	416.67
167.01	2	416.67
167.155	2	413.79
167.298	2	416.67
167.442	2	416.67
167.588	2	413.79
167.732	2	416.67
167.876	2	413.79
168.02	2	416.67
168.166	2	413.79
168.31	2	413.79
168.454	2	416.67
168.6	2	413.79
168.744	2	416.67
168.889	2	410.96
169.035	2	413.79
169.179	2	416.67
169.323	2	413.79
169.47	2	410.96
169.615	2	410.96
169.762	2	410.96
169.907	2	410.96
170.053	2	413.79
170.197	2	413.79
170.345	2	408.16
170.514	2	416.67
170.737	2	416.67
170.96	2	413.79
171.375	2	416.67
171.567	2	416.67
171.732	2	413.79
171.909	2	410.96
172.093	2	410.96
172.267	2	410.96
172.427	2	413.79
172.585	2	413.79
172.756	2	397.35
172.934	2	402.68
173.105	2	400
173.27	2	397.35
173.442	2	400
173.624	2	402.68
173.792	2	400
173.958	2	402.68
174.124	2	400
174.294	2	397.35
174.457	2	402.68
174.615	2	397.35
174.774	2	397.35
174.941	2	397.35
175.105	2	394.74
175.264	2	397.35
175.424	2	392.16
175.593	2	389.61
175.768	2	387.1
175.935	2	389.61
176.095	2	389.61
176.254	2	392.16
176.415	2	389.61
176.581	2	389.61
176.745	2	389.61
176.907	2	389.61
177.067	2	392.16
177.238	2	389.61
177.417	2	389.61
177.588	2	389.61
177.75	2	389.61
177.909	2	392.16
178.075	2	392.16
178.25	2	389.61
178.428	2	389.61
178.597	2	389.61
178.764	2	389.61
178.96	2	392.16
179.165	2	392.16
179.35	2	389.61
179.517	2	394.74
179.685	2	392.16
179.893	2	389.61
180.108	3	389.61
180.308	3	397.35
180.5	3	394.74
180.688	3	392.16
180.893	3	392.16
181.112	3	392.16
181.306	3	392.16
181.488	3	394.74
181.657	3	392.16
181.885	3	392.16
182.113	3	392.16
182.327	3	392.16
182.911	3	394.74
183.156	3	392.16
183.319	3	394.74
183.47	3	389.61
183.663	3	394.74
183.963	3	389.61
184.208	3	394.74
184.439	3	392.16
184.654	3	392.16
184.844	3	392.16
185.113	3	392.16
185.374	3	392.16
185.591	3	394.74
185.794	3	392.16
185.992	3	389.61
186.268	3	392.16
186.532	3	392.16
186.752	3	394.74
187.002	3	392.16
187.286	3	392.16
187.56	3	389.61
187.825	3	392.16
188.067	3	392.16
188.291	3	392.16
188.488	3	392.16
188.81	3	389.61
189.496	3	392.16
189.869	3	392.16
190.065	3	389.61
190.22	3	394.74
190.381	3	389.61
190.977	3	392.16
191.238	3	392.16
191.769	3	389.61
192.031	3	394.74
192.3	3	389.61
192.471	3	392.16
192.649	3	389.61
193.212	3	392.16
193.875	3	392.16
194.19	3	392.16
194.395	3	392.16
194.601	3	389.61
194.757	3	392.16
195.226	3	392.16
195.478	3	389.61
195.692	3	392.16
195.93	3	411.95
196.151	3	402.68
196.388	3	394.74
196.611	3	389.61
196.811	3	389.61
197.042	3	395.44
197.498	3	387.1
197.744	3	389.61
197.958	3	389.61
198.173	3	384.62
198.377	3	389.61
198.57	3	389.61
198.767	3	389.61
199.232	3	387.1
199.446	3	387.1
199.65	3	387.1
199.851	3	389.61
200.049	3	387.1
200.242	3	389.61
200.433	3	387.1
200.621	3	387.1
200.815	3	387.1
201.282	3	389.61
201.501	3	389.61
201.697	3	387.1
201.883	3	387.1
202.065	3	387.1
202.244	3	389.61
202.434	3	389.61
202.637	3	389.61
202.838	3	387.1
203.046	3	389.61
203.244	3	389.61
203.453	3	330.15
203.655	3	432.29
203.851	3	421.43
204.038	3	384.62
204.226	3	384.62
204.427	3	382.17
204.809	3	384.62
205.076	3	382.17
205.379	3	382.17
205.635	3	384.62
205.862	3	384.62
206.163	3	382.17
206.391	3	382.17
206.593	3	379.75
206.786	3	384.62
207.019	3	382.17
207.225	3	382.17
207.525	3	382.17
207.761	3	379.75
207.978	3	382.17
208.204	3	382.17
208.417	3	382.17
208.635	3	379.75
208.852	3	382.17
209.077	3	379.75
209.341	3	382.17
209.571	3	382.17
209.797	3	379.75
210.02	3	379.75
210.249	3	379.75
210.476	3	382.17
210.583	3	379.75
210.929	3	379.75
211.163	3	379.75
211.389	3	379.75
211.613	3	382.17
211.844	3	382.17
212.088	3	379.75
212.327	3	377.36
212.566	3	379.75
212.804	3	379.75
213.042	3	382.17
213.282	3	382.17
213.528	3	379.75
213.776	3	379.75
214.023	3	382.17
214.268	3	379.75
214.512	3	382.17
214.758	3	379.75
215.002	3	379.75
215.243	3	379.75
215.489	3	379.75
215.745	3	382.17
216	3	379.75
216.255	3	379.75
216.512	3	379.75
216.775	3	377.36
217.038	3	379.75
217.306	3	379.75
217.581	3	379.75
217.861	3	377.36
218.137	3	379.75
218.424	3	377.36
218.706	3	379.75
218.974	3	379.75
219.232	3	377.36
219.486	3	377.36
219.749	3	379.75
220.023	3	377.36
220.296	3	379.75
220.571	3	375
220.845	3	377.36
221.375	3	377.36
221.667	3	377.36
222.216	3	377.36
222.452	3	377.36
223.012	3	377.36
223.246	3	375
223.453	3	377.36
224.031	3	377.36
224.269	3	402.68
224.469	3	400
224.659	3	405.41
224.869	3	400
225.474	3	405.41
225.71	3	394.74
225.907	3	405.41
226.518	3	400
226.755	3	408.16
226.953	3	400
227.148	3	402.68
227.769	3	397.35
228.017	3	402.68
228.221	3	408.16
228.417	3	402.68
229.082	3	405.41
229.329	3	397.35
229.535	3	408.16
229.738	3	397.35
230.412	3	408.16
230.645	3	405.41
230.846	3	400
231.046	3	402.68
231.246	3	402.68
231.458	3	402.68
231.655	3	402.68
231.874	3	408.16
232.093	3	397.35
232.311	3	402.68
233.095	3	400
233.863	3	405.41
234.647	3	405.41
235.405	3	402.68
236.137	3	405.41
236.359	3	397.35
237.071	3	405.41
237.805	3	402.68
238.565	3	405.41
238.803	3	400
239.537	3	405.41
241.011	4	400
241.724	4	402.68
242.41	4	405.41
243.095	4	402.68
243.77	4	405.41
244.434	4	397.35
245.085	4	405.41
245.738	4	419.58
246.38	4	416.67
247.014	4	419.58
247.653	4	416.67
247.812	4	416.67
248.489	4	416.67
249.113	4	416.67
249.727	4	416.67
250.335	4	416.67
250.935	4	413.79
251.536	4	416.67
252.125	4	416.67
252.712	4	413.79
253.292	4	416.67
253.877	4	413.79
254.05	4	416.67
254.677	4	413.79
254.857	4	413.79
255.478	4	416.67
256.068	4	413.79
256.649	4	416.67
257.228	4	410.96
257.805	4	413.79
258.384	4	416.67
258.962	4	413.79
259.538	4	410.96
260.118	4	410.96
260.7	4	410.96
261.277	4	410.96
261.858	4	413.79
262.435	4	408.16
263.019	4	352.94
263.592	4	270.27
264.173	4	267.86
264.76	4	144.93
265.341	4	310.88
265.926	4	363.64
266.515	4	340.91
267.103	4	326.09
267.697	4	344.83
268.289	4	375
268.88	4	377.36
269.485	4	352.94
270.087	4	337.08
270.69	4	350.88
271.296	4	361.45
271.906	4	348.84
272.519	4	331.49
273.13	4	355.03
273.748	4	363.64
274.361	4	361.45
274.976	4	350.88
275.596	4	370.37
276.219	4	377.36
276.846	4	377.36
277.423	4	359.28
278.007	4	368.1
278.577	4	375
279.151	4	375
279.728	4	357.14
280.308	4	340.91
280.887	4	361.45
281.457	4	375
282.036	4	377.36
282.615	4	372.67
283.192	4	361.45
283.767	4	363.64
284.344	4	370.37
284.928	4	375
285.505	4	350.88
286.087	4	337.08
286.668	4	350.88
287.243	4	370.37
287.817	4	377.36
288.394	4	361.45
288.993	4	340.91
289.579	4	338.98
290.159	4	352.94
290.74	4	359.28
291.325	4	306.12
291.909	4	294.12
292.481	4	324.32
293.058	4	359.28
293.642	4	357.14
294.229	4	287.08
294.829	4	279.07
295.421	4	301.51
296.003	4	312.5
296.582	4	319.15
297.152	4	292.68
297.738	4	273.97
298.315	4	307.69
298.892	4	331.49
299.467	4	352.94
300.053	5	264.32
300.625	5	263.16
301.199	5	279.07
301.784	5	102.74
302.389	5	244.9
302.962	5	370.37
303.555	5	394.74
304.152	5	310.88
304.759	5	200.67
305.361	5	243.9
306.596	5	260.87
308.394	5	279.07
308.998	5	315.79
309.594	5	223.05
310.19	5	229.89
310.786	5	275.23
311.382	5	295.57
311.979	5	304.57
312.577	5	217.39
313.171	5	226.42
313.764	5	272.73
314.363	5	240
314.957	5	212.01
315.555	5	218.98
316.154	5	226.42
316.752	5	246.91
317.346	5	269.06
317.94	5	303.03
318.538	5	186.92
319.142	5	87.34
319.745	5	160.86
320.325	5	307.69
320.911	5	384.62
321.502	5	375
322.094	5	100.5
322.687	5	229.89
323.289	5	112.99
323.892	5	229.01
324.493	5	223.05
325.098	5	350.88
325.695	5	338.98
326.3	5	106.57
326.904	5	90.36
327.505	5	191.08
328.113	5	291.26
328.712	5	292.68
329.317	5	382.17
329.916	5	127.93
330.515	5	238.1
331.123	5	280.37
331.731	5	252.1
332.341	5	271.49
332.954	5	253.16
333.567	5	270.27
334.178	5	298.51
334.793	5	259.74
335.421	5	131.87
336.065	5	243.9
336.26	5	279.07
336.918	5	279.07
337.509	5	294.12
338.182	5	312.5
338.812	5	304.57
339.447	5	128.76
340.099	5	280.37
340.757	5	294.12
341.356	5	298.51
342.01	5	303.03
342.649	5	312.5
343.279	5	314.14
343.914	5	317.46
345.158	5	309.28
345.743	5	128.48
346.336	5	273.97
346.913	5	306.12
347.601	5	322.58
348.235	5	329.67
348.813	5	337.08
349.399	5	315.79
350.024	5	295.57
350.594	5	298.51
351.267	5	288.46
351.897	5	301.51
352.526	5	287.08
353.205	5	298.51
353.877	5	306.12
355.183	5	319.15
355.851	5	320.86
356.509	5	298.51
357.166	5	157.07
357.832	5	224.72
358.502	5	198.02
359.156	5	234.37
359.808	5	264.32
360.471	6	198.68
361.125	6	264.32
361.767	6	297.03
362.433	6	309.28
363.072	6	257.51
363.733	6	292.68
364.389	6	199.34
365.041	6	255.32
365.693	6	275.23
366.356	6	265.49
367.012	6	281.69
367.639	6	276.5
368.3	6	275.23
368.952	6	267.86
369.543	6	226.42
370.113	6	260.87
370.791	6	266.67
371.454	6	267.86
372.08	6	263.16
372.757	6	263.16
373.414	6	256.21
374.053	6	172.91
374.724	6	256.41
375.389	6	265.49
376.06	6	267.86
376.724	6	260.87
377.402	6	245.9
378.075	6	250
378.752	6	251.05
379.426	6	253.16
380.094	6	252.1
380.783	6	248.96
381.449	6	244.9
382.144	6	240.96
382.83	6	243.9
383.507	6	244.9
384.197	6	245.9
384.889	6	242.91
385.575	6	245.9
386.269	6	250
386.952	6	242.91
387.647	6	234.37
388.344	6	236.22
389.038	6	235.29
389.731	6	233.46
390.421	6	227.27
391.108	6	228.14
391.81	6	223.88
392.5	6	218.98
393.193	6	214.29
393.873	6	217.39
394.546	6	208.33
395.243	6	213.52
395.93	6	223.88
396.611	6	232.56
397.291	6	236.22
397.976	6	228.14
399.337	6	218.98
400.012	6	219.78
400.688	6	217.39
401.377	6	218.98
402.062	6	113.21
402.748	6	205.48
403.43	6	109.29
404.106	6	255.32
404.781	6	107.14
405.459	6	255.32
406.137	6	289.86
406.812	6	103.81
407.49	6	252.1
408.168	6	301.51
408.846	6	315.79
409.521	6	285.71
410.2	6	99.17
410.88	6	253.16
411.562	6	304.57
412.243	6	98.36
412.921	6	253.16
413.601	6	301.51
414.286	6	309.28
414.964	6	96.46
415.639	6	242.91
416.315	6	292.68
416.99	6	307.69
417.668	6	90.23
418.339	6	241.94
419.022	6	292.68
419.702	6	295.57
420.38	7	88.89
421.062	7	92.88
421.738	7	91.32
422.421	7	91.6
423.101	7	90.09
423.771	7	90.5
424.455	7	89.69
425.139	7	89.42
425.825	7	88.76
426.512	7	87.72
427.202	7	76.53
427.887	7	78.12
428.575	7	76.63
429.26	7	79.16
429.957	7	81.97
430.654	7	81.63
431.341	7	84.39
432.036	7	81.63
432.731	7	78.95
433.437	7	84.15
434.151	7	81.63
434.865	7	40.73
435.579	7	84.15
436.291	7	87.46
437.002	7	87.46
437.704	7	88.89
438.423	7	90.5
439.135	7	92.02
439.851	7	91.88
440.575	7	93.6
441.295	7	94.49
442.019	7	94.04
442.75	7	94.49
443.483	7	88.63
444.216	7	96.15
444.945	7	97.72
445.683	7	98.68
446.416	7	100.17
447.154	7	99.83
447.288	7	101.69
447.99	7	102.39
448.745	7	103.45
449.5	7	102.39
450.259	7	94.49
451.021	7	95.85
451.786	7	96.31
452.555	7	96.62
453.32	7	101.69
454.089	7	103.45
454.858	7	103.45
455.63	7	103.99
456.404	7	103.81
457.176	7	103.81
457.95	7	103.99
458.729	7	103.45
459.512	7	103.27
460.295	7	103.81
461.08	7	103.27
461.877	7	104.17
462.673	7	102.56
463.471	7	104.71
464.262	7	103.27
465.058	7	102.39
465.861	7	103.27
466.664	7	102.39
467.471	7	101.87
468.279	7	102.21
469.079	7	101.01
469.889	7	101.18
470.702	7	101.52
471.524	7	99.34
472.329	7	99.67
473.104	7	99.34
473.904	7	99.17
474.685	7	98.2
475.503	7	98.04
476.312	7	98.04
477.135	7	97.09
477.945	7	98.04
478.736	7	97.4
479.577	7	96.93
485.01	8	96.31
485.173	8	95.69
485.524	8	103.81
486.014	8	102.92
486.858	8	105.26
487.538	8	104.35
487.902	8	103.99
488.106	8	103.45
488.293	8	102.56
488.628	8	103.99
488.817	8	103.99
489	8	104.17
489.183	8	102.39
489.365	8	105.08
489.555	8	104.53
489.747	8	102.56
489.925	8	99.17
490.103	8	104.71
491.334	8	101.18
492.221	8	100.33
493.103	8	99.01
494.007	8	99.5
494.916	8	48.58
495.837	8	33.37
496.567	8	99.34
496.906	8	100.84
497.096	8	100.67
497.274	8	100.5
497.452	8	99.34
497.637	8	99.5
497.815	8	103.45
497.997	8	102.39
498.19	8	101.52
498.365	8	101.52
498.545	8	101.18
498.721	8	99.5
498.904	8	99.67
499.945	8	99.83
501.015	8	99.17
501.173	8	100.33
502.118	8	99.17
502.868	8	99.34
503.598	8	99.83
504.517	8	98.85
505.372	8	100
506.18	8	99.34
506.969	8	100
507.729	8	100.17
508.473	8	98.68
509.197	8	98.68
509.901	8	98.52
511.58	8	97.88
511.774	8	97.88
511.978	8	98.04
512.158	8	97.56
512.375	8	95.69
512.75	8	93.02
512.955	8	89.15
513.313	8	91.19
513.999	8	101.52
514.952	8	89.15
515.638	8	95.09
516.303	8	94.64
517.21	8	92.02
517.861	8	91.05
518.747	8	100.17
519.239	8	91.88
519.894	8	93.9
520.528	8	95.09
521.16	8	94.49
521.79	8	48.27
522.418	8	102.39
523.047	8	101.35
523.674	8	103.99
524.297	8	87.21
524.918	8	94.64
525.537	8	103.63
526.154	8	102.56
526.771	8	96
527.389	8	105.08
528.001	8	89.29
528.61	8	95.09
529.218	8	95.39
529.826	8	88.37
530.436	8	89.42
531.048	8	45.94
531.659	8	89.82
532.265	8	91.19
532.878	8	91.32
533.484	8	90.09
534.091	8	89.55
534.681	8	91.74
535.622	8	92.02
536.241	8	90.5
536.851	8	91.74
537.451	8	93.31
538.072	8	90.09
538.663	8	93.9
538.87	8	90.91
539.47	8	91.32
540.062	9	92.17
540.663	9	91.88
541.265	9	90.63
541.867	9	91.46
542.466	9	95.69
543.066	9	90.77
543.668	9	92.02
544.27	9	101.35
544.87	9	105.26
545.471	9	88.5
546.071	9	90.63
546.67	9	95.69
547.269	9	88.76
548.077	9	91.19
548.859	9	93.9
549.473	9	89.42
550.082	9	90.36
550.686	9	89.29
551.292	9	90.36
551.898	9	88.5
552.5	9	89.29
553.087	9	88.63
553.312	9	88.89
553.708	9	89.96
[truncated: 4,609 more rows]

## Sheet: mNSS score
Number	Group	induced-CA or not	ROSC or not	Extuba-tion or not	Death cause	mNSS
						0d	1d						3d						7d						14d
						Total（18）	Total (18)	Tail suspension test （3）	Straight walking test （3）	Sensory test （2）	Balance beam test（6）	Loss of reflexes and abnormal movements (4)	Total (18)	Tail suspension test （3）	Straight walking test （3）	Sensory test （2）	Balance beam test（6）	Loss of reflexes and abnormal movements (4)	Total (18)	Tail suspension test （3）	Straight walking test （3）	Sensory test （2）	Balance beam test（6）	Loss of reflexes and abnormal movements (4)	Total (18)	Tail suspension test （3）	Straight walking test （3）	Sensory test （2）	Balance beam test（6）	Loss of reflexes and abnormal movements (4)
CA01	CA	√	√	√	/	0	12	2	2	1	5	2	8	1	1	0	5	1	4	0	0	0	3	1	1	0	0	0	1	0
CA02	CA	√	×	×	failed to ROSC	0	/	/	/	/	/	/	/	/	/	/	/	/	/	/	/	/	/	/	/	/	/	/	/	/
CA03	CA	√	√	×	ARDS	0	/	/	/	/	/	/	/	/	/	/	/	/	/	/	/	/	/	/	/	/	/	/	/	/
CA04	CA	√	√	√	/	0	11	1	2	1	5	2	7	0	1	0	5	1	3	0	0	0	3	0	1	0	0	0	1	0
CA05	CA	√	×	×	failed to ROSC	0	/	/	/	/	/	/	/	/	/	/	/	/	/	/	/	/	/	/	/	/	/	/	/	/
CA06	CA	√	√	√	/	0	/	/	/	/	/	/	/	/	/	/	/	/	/	/	/	/	/	/	/	/	/	/	/	/
CA07	CA	√	√	√	/	0	15	2	3	1	6	3	/	/	/	/	/	/	/	/	/	/	/	/	/	/	/	/	/	/
CA08	CA	√	√	√	/	0	13	2	2	1	6	2	8	0	2	0	5	1	4	0	1	0	3	0	2	0	0	0	2	0
CA09	CA	√	×	×	failed to ROSC	0	/	/	/	/	/	/	/	/	/	/	/	/	/	/	/	/	/	/	/	/	/	/	/	/
CA10	CA	√	√	√	/	0	/	/	/	/	/	/	/	/	/	/	/	/	/	/	/	/	/	/	/	/	/	/	/	/
CA11	CA	√	√	√	/	0	12	2	2	1	6	1	9	1	2	0	5	1	6	0	1	0	4	1	0	0	0	0	0	0
CA12	CA	√	√	√	/	0	/	/	/	/	/	/	/	/	/	/	/	/	/	/	/	/	/	/	/	/	/	/	/	/
CA13	CA	√	×	×	ventricular fibrillation	0	/	/	/	/	/	/	/	/	/	/	/	/	/	/	/	/	/	/	/	/	/	/	/	/
CA14	CA	√	√	√	/	0	15	2	3	2	6	2	10	1	2	1	5	1	/	/	/	/	/	/	/	/	/	/	/	/
CA15	CA	√	√	√	/	0	14	2	2	1	6	3	10	2	2	0	5	1	6	1	1	0	4	0	0	0	0	0	0	0
CA16	CA	√	√	×	pulmonary edema	0	/	/	/	/	/	/	/	/	/	/	/	/	/	/	/	/	/	/	/	/	/	/	/	/
CA17	CA	√	×	×	ventricular fibrillation	0	/	/	/	/	/	/	/	/	/	/	/	/	/	/	/	/	/	/	/	/	/	/	/	/
CA18	CA	√	√	√	/	0	10	2	2	0	5	1	7	1	1	0	4	1	5	0	1	0	4	0	1	0	0	0	1	0
CA19	CA	√	√	√	/	0	/	/	/	/	/	/	/	/	/	/	/	/	/	/	/	/	/	/	/	/	/	/	/	/
CA20	CA	√	√	√	/	0	15	2	3	2	6	2	/	/	/	/	/	/	/	/	/	/	/	/	/	/	/	/	/	/
CA21	CA	√	×	×	failed to ROSC	0	/	/	/	/	/	/	/	/	/	/	/	/	/	/	/	/	/	/	/	/	/	/	/	/
CA22	CA	√	×	×	failed to ROSC	0	/	/	/	/	/	/	/	/	/	/	/	/	/	/	/	/	/	/	/	/	/	/	/	/
CA23	CA	√	√	√	/	0	/	/	/	/	/	/	/	/	/	/	/	/	/	/	/	/	/	/	/	/	/	/	/	/
CA24	CA	√	×	×	failed to ROSC	0	/	/	/	/	/	/	/	/	/	/	/	/	/	/	/	/	/	/	/	/	/	/	/	/
CA25	CA	√	√	√	/	0	/	/	/	/	/	/	/	/	/	/	/	/	/	/	/	/	/	/	/	/	/	/	/	/
CA26	CA	√	√	√	/	0	11	2	3	0	6	0	10	2	2	0	6	0	/	/	/	/	/	/	/	/	/	/	/	/
CA27	CA	√	√	√	/	0	/	/	/	/	/	/	/	/	/	/	/	/	/	/	/	/	/	/	/	/	/	/	/	/
CA28	CA	√	√	√	/	0	15	2	3	1	6	3	/	/	/	/	/	/	/	/	/	/	/	/	/	/	/	/	/	/
CA29	CA	√	√	√	/	0	12	2	2	1	5	2	/	/	/	/	/	/	/	/	/	/	/	/	/	/	/	/	/	/
CA30	CA	√	√	√	/	0	/	/	/	/	/	/	/	/	/	/	/	/	/	/	/	/	/	/	/	/	/	/	/	/
CA31	CA	×	/	/	blood loss >2ml	0	/	/	/	/	/	/	/	/	/	/	/	/	/	/	/	/	/	/	/	/	/	/	/	/
CA32	CA	√	√	√	/	0	12	2	2	1	5	2	8	1	1	0	5	1	6	0	1	0	4	1	0	0	0	0	0	0
CA33	CA	×	/	/	blood loss >2ml	0	/	/	/	/	/	/	/	/	/	/	/	/	/	/	/	/	/	/	/	/	/	/	/	/
CA34	CA	√	√	√	/	0	/	/	/	/	/	/	/	/	/	/	/	/	/	/	/	/	/	/	/	/	/	/	/	/
CA35	CA	√	√	√	/	0	13	2	2	1	6	2	7	1	1	0	4	1	4	1	0	0	3	0	1	0	0	0	1	0
CA36	CA	√	√	√	/	0	/	/	/	/	/	/	/	/	/	/	/	/	/	/	/	/	/	/	/	/	/	/	/	/
CA37	CA	√	√	√	/	0	/	/	/	/	/	/	/	/	/	/	/	/	/	/	/	/	/	/	/	/	/	/	/	/
CA38	CA	√	√	√	/	0	13	2	2	1	6	2	6	1	1	0	4	0	4	0	0	0	3	1	0	0	0	0	0	0
CA39	CA	√	√	√	/	0	14	2	2	1	6	3	/	/	/	/	/	/	/	/	/	/	/	/	/	/	/	/	/	/
CA40	CA	√	√	√	/	0	15	2	3	2	6	2	/	/	/	/	/	/	/	/	/	/	/	/	/	/	/	/	/	/
S1	Sham	/	/	√	/	0	2	0	0	0	2	0	0	0	0	0	0	0	0	0	0	0	0	0	0	0	0	0	0	0
S2	Sham	/	/	√	/	0	1	0	0	0	1	0	0	0	0	0	0	0	0	0	0	0	0	0	0	0	0	0	0	0
S3	Sham	/	/	√	/	0	0	0	0	0	0	0	0	0	0	0	0	0	0	0	0	0	0	0	0	0	0	0	0	0
S4	Sham	/	/	√	/	0	1	0	0	0	1	0	0	0	0	0	0	0	0	0	0	0	0	0	0	0	0	0	0	0
S5	Sham	/	/	√	/	0	2	0	0	0	2	0	0	0	0	0	0	0	0	0	0	0	0	0	0	0	0	0	0	0
S6	Sham	/	/	√	/	0	1	0	0	0	1	0	0	0	0	0	0	0	0	0	0	0	0	0	0	0	0	0	0	0
